# Supplementary material for: Anti-Obesity Effects of Ecklonia cava Extract in High-Fat Diet-Induced Obese Rats
Source: Antioxidants (Basel). 2022 Feb 3;11(2):310. doi: 10.3390/antiox11020310 (PMC8868354; doi:10.3390/antiox11020310)
Supplement: Supplementary file 1 [file antioxidants-11-00310-s001.zip]

Archive with 1 entries (1 files):
- antioxidants-1582681-supplementary.pdf
